# Supplementary material for: Vaccination Coverage Among Mothers and Close Contacts of Neonates Hospitalized in NICU in Southern Greece: A Cocooning Strategy Approach
Source: Vaccines (Basel). 2026 Jul 20;14(7):637. doi: 10.3390/vaccines14070637 (PMC13416915; doi:10.3390/vaccines14070637)
Supplement: Supplementary file 1 [file vaccines-14-00637-s001.zip]

Archive with 1 entries (1 files):
- vaccines-4422380-supplementary.pdf
